# Supplementary material for: The EGFR regulates bacterial clearance in cystic fibrosis airway neutrophils
Source: J Clin Invest. 2026 Apr 14;136(12):e198292. doi: 10.1172/JCI198292 (PMC13262706; doi:10.1172/JCI198292)
Supplement: Supporting data values [file jci-136-198292-s250.xlsx]

## Sheet: Fig. 1B
Blood	Airway
1	2.26191
1	3.55043
1	3.11215
1	4.34167
1	2.40541
1	2.13333
1	1.28105

## Sheet: Fig. 1D
Full volcano plot							EGFR Pathway genes highlighted in red
Gene	log2FoldChange	padj					GENE	log2FoldChange	padj
5_8S_rRNA	-0.0101094	NA					EREG	7.26432	5.29E-30
5S_rRNA	-0.0101094	NA					AREG	4.62988	2.90E-26
7SK	-0.0101094	NA					JAK2	-2.27788	1.90E-20
A1BG	0.933168	0.189725					SRC	3.93728	6.32E-20
A1BG-AS1	1.47548	0.0158874					BTC	5.95209	1.78E-11
A1CF	0.541277	0.542973					EGFR	6.53235	7.68E-10
A2M	-2.22999	0.00284971					MAP2K1	3.10317	3.87E-09
A2M-AS1	-0.401253	0.572446					PTK2	5.32887	6.55E-09
A2ML1	4.20296	7.10E-08					DOK2	-3.47862	8.12E-09
A2ML1-AS1	-0.0144531	NA					CASP7	2.87839	5.19E-08
A2ML1-AS2	-0.0134	NA					PARP-1	3.3999	3.71E-07
A2MP1	-0.482995	0.50582					FOS	-2.76059	5.03E-07
A3GALT2	-2.35639	8.30E-06					PRKCE	2.66479	1.54E-06
A4GALT	6.57378	1.96E-11					SHC	2.50552	1.98E-06
A4GNT	-0.0763897	0.939431					DUSP1	-2.26843	8.28E-06
AA06	-0.0101094	NA					MYC	3.28565	1.91E-05
AAAS	0.781753	0.199239					IKBKE	2.35811	0.000105486
AACS	2.70624	4.13E-06					MAPK9	2.21036	0.000105486
AACSP1	1.39454	0.0902417					PRKCA	2.26211	0.000146434
AADAC	0.643207	NA					HRAS	2.59007	0.000206617
AADACL2	-0.0101094	NA					EGF	2.81218	0.000860222
AADACL2-AS1	0.119605	0.91035
AADACL3	-0.0124222	NA
AADACL4	0.185542	NA
AADACP1	-0.0122024	NA
AADAT	5.86076	4.79E-11
AAED1	3.37507	1.07E-10
AAGAB	1.83512	9.47E-06
AAK1	0.315993	0.467178
AAMDC	3.04207	2.68E-05
AAMP	2.64744	9.61E-07
AANAT	-1.85659	2.36E-05
AAR2	2.73878	5.70E-07
AARD	-0.248078	0.790943
AARS	5.39189	2.39E-16
AARS2	2.00421	0.0001061
AARSD1	1.63578	0.0149007
AARSP1	-0.0101094	NA
AASDH	0.915065	0.081114
AASDHPPT	2.31993	5.80E-07
AASS	3.5859	2.37E-08
AATBC	2.48925	0.000270561
AATF	0.734878	0.0649804
AATK	-1.11423	0.0637385
AATK-AS1	-0.121056	0.895478
AB015752.3	-0.013416	NA
AB019438.66	-0.613538	NA
AB019440.50	-0.43863	NA
AB019441.29	2.05092	0.0012361
ABALON	4.11783	3.59E-08
ABAT	-2.40198	3.90E-07
ABC12-47043100G14.2	-0.0101094	NA
ABC12-47964100C23.1	-0.0101094	NA
ABC12-49244600F4.4	-0.0101094	NA
ABC7-42391500H16.3	-0.0101094	NA
ABC7-42418200C9.1	1.3361	0.0991534
ABC7-481722F1.1	-2.03634	0.00467705
ABCA1	0.50061	0.481994
ABCA10	-0.966403	0.105328
ABCA11P	1.68629	0.0064898
ABCA12	3.01166	7.60E-05
ABCA13	0.796649	0.148698
ABCA17P	1.06414	0.128562
ABCA2	-2.01201	0.000191012
ABCA3	3.61868	3.19E-06
ABCA4	5.98607	1.64E-10
ABCA5	0.0281023	0.962831
ABCA6	0.217404	0.755627
ABCA7	-2.70544	2.43E-12
ABCA8	0.641203	NA
ABCA9	0.29278	0.712862
ABCA9-AS1	0.347114	NA
ABCB1	-1.22716	0.0708706
ABCB10	1.25811	0.0295466
ABCB10P1	-0.0101094	NA
ABCB10P3	-0.0101094	NA
ABCB10P4	-0.0101094	NA
ABCB11	2.305	0.00213528
ABCB4	-0.85467	0.250193
ABCB5	-0.614071	NA
ABCB6	1.86713	0.000639321
ABCB7	2.19899	1.87E-05
ABCB8	2.04445	0.000218857
ABCB9	4.57791	1.28E-15
ABCC1	0.643124	0.0295366
ABCC10	0.994209	0.0557799
ABCC11	2.48584	2.29E-05
ABCC12	0.656864	0.427509
ABCC13	0.279505	NA
ABCC2	-2.00342	3.42E-10
ABCC3	5.21424	7.87E-08
ABCC4	2.6027	7.37E-05
ABCC5	-1.62895	5.21E-05
ABCC5-AS1	0.358263	NA
ABCC6	-2.7601	5.09E-07
ABCC6P1	-0.649191	0.473824
ABCC6P2	0.185542	NA
ABCC8	-0.0133919	NA
ABCC9	3.89114	2.72E-06
ABCD1	-0.598775	0.10258
ABCD1P2	-0.0101094	NA
ABCD1P3	-0.0101094	NA
ABCD1P4	0.778695	NA
ABCD1P5	-0.0101094	NA
ABCD2	-3.509	3.29E-07
ABCD3	2.52624	9.08E-06
ABCD4	-0.174774	0.741758
ABCE1	3.56406	1.45E-09
ABCF1	3.03963	8.95E-14
ABCF2	3.58446	9.22E-09
ABCF2P1	0.0848532	NA
ABCF2P2	-0.0101094	NA
ABCF3	1.46357	0.00185938
ABCG1	0.56805	0.492013
ABCG2	5.78276	9.72E-12
ABCG4	-0.612885	NA
ABCG5	0.763502	0.37034
ABCG8	0.893679	NA
ABHD1	-0.706843	0.20771
ABHD10	1.56504	0.00247012
ABHD11	2.36121	8.74E-05
ABHD11-AS1	2.243	0.0032775
ABHD12	3.40352	2.32E-08
ABHD12B	-3.22138	3.89E-07
ABHD13	-1.12579	0.00014069
ABHD14A	2.11117	0.000829575
ABHD14A-ACY1	1.2711	0.134186
ABHD14B	1.23825	0.0426699
ABHD15	1.72355	0.00216682
ABHD15-AS1	-0.109121	0.90952
ABHD16A	-0.656936	0.235188
ABHD16B	-0.0101094	NA
ABHD17A	-0.558115	0.157478
ABHD17AP1	0.191853	0.773191
ABHD17AP3	-0.239742	NA
ABHD17AP4	0.277305	NA
ABHD17AP5	-2.30378	0.000844235
ABHD17AP6	-0.785083	0.326482
ABHD17AP9	-0.0101094	NA
ABHD17B	0.322166	0.383068
ABHD17C	5.28961	5.63E-13
ABHD2	-0.587865	0.0929497
ABHD3	-2.35865	3.04E-12
ABHD4	0.029631	0.948673
ABHD5	0.0794673	0.901087
ABHD6	1.95016	1.81E-06
ABHD8	1.36118	0.00321493
ABI1	-0.239066	0.45156
ABI2	2.48875	7.97E-05
ABI3	-1.45981	0.021129
ABI3BP	0.1217	0.853671
ABL1	1.75481	0.000611093
ABL2	2.46735	2.09E-06
ABLIM1	1.71305	0.000162678
ABLIM2	0.850819	0.14509
ABLIM3	6.42916	2.20E-11
ABO	3.09109	5.28E-06
ABR	-0.254927	0.60457
ABRA	-0.403394	0.654666
ABRACL	1.02899	0.00166982
ABT1	1.01121	0.00164831
ABT1P1	-0.0101094	NA
ABTB1	-1.59565	0.00669238
ABTB2	0.380733	0.496319
AC000032.2	-0.0154429	NA
AC000068.5	1.27168	0.0238655
AC000078.5	0.479497	0.405421
AC000120.7	-0.191179	0.758347
AC000123.2	0.26739	0.54355
AC000123.3	0.0778372	0.900657
AC000123.4	-0.523891	0.400918
AC000403.4	0.0605435	0.931618
AC001226.7	-0.25097	0.77374
AC002059.10	1.61169	0.0120289
AC002064.5	1.34302	0.0977673
AC002116.7	-0.917205	0.191426
AC002117.1	-0.944892	0.0844751
AC002128.5	2.03846	0.00207999
AC002306.1	-1.02272	0.225027
AC002310.12	-0.432454	0.492569
AC002310.14	1.14468	0.0919661
AC002398.13	0.6798	0.318533
AC002401.1	-1.04188	0.142759
AC002456.2	-0.314895	0.683598
AC002467.7	-1.42507	0.000895239
AC002480.2	0.181823	NA
AC002480.3	0.734174	0.359878
AC002480.5	-0.0113445	NA
AC002511.2	-3.21898	1.92E-06
AC002511.3	-3.48798	1.06E-09
AC002543.2	-1.58665	0.0117407
AC002550.6	0.372869	0.645549
AC003003.5	0.18355	NA
AC003080.4	0.597361	0.47582
AC003092.1	3.13203	3.28E-05
AC003104.1	-3.41855	2.69E-11
AC003973.3	-1.38259	0.085385
AC003984.1	0.509509	NA
AC003991.3	-1.01112	0.0503824
AC004012.1	1.94031	0.0111702
AC004019.13	1.31134	0.089932
AC004057.1	1.73169	0.00375515
AC004066.3	2.54036	0.000592313
AC004067.5	-0.17036	0.813532
AC004069.2	-3.79538	3.07E-09
AC004076.5	1.19001	0.0907636
AC004112.4	1.12131	0.120063
AC004112.7	0.765957	0.393491
AC004156.3	1.06979	0.187909
AC004159.1	-0.0113445	NA
AC004231.2	-1.61875	0.0405432
AC004257.1	0.647469	NA
AC004381.6	0.817061	0.1743
AC004449.6	1.13263	0.149863
AC004471.10	-0.594758	0.341684
AC004471.9	0.137092	0.845986
AC004510.3	1.22332	0.141434
AC004540.4	-0.572239	0.426454
AC004540.5	-0.640667	0.380388
AC004549.6	-0.966625	0.216982
AC004637.1	-0.0978839	0.907721
AC004791.2	-3.40006	4.90E-05
AC004837.5	-0.651843	0.317937
AC004846.1	-0.449636	0.511426
AC004854.4	0.289902	0.743645
AC004893.10	1.50971	0.0221453
AC004893.11	-1.35884	0.000782907
AC004895.4	0.725849	0.353173
AC004951.5	-1.39763	0.0110806
AC004951.6	-0.665794	0.200567
AC004967.7	2.42149	0.000197763
AC004980.10	-0.241155	NA
AC004980.7	1.05958	0.0143174
AC004985.12	-1.24175	0.103956
AC004987.9	1.32757	0.0224621
AC004988.1	3.56585	8.68E-05
AC005042.4	0.604747	0.400013
AC005062.2	3.30572	1.79E-05
AC005071.2	-0.731038	0.241436
AC005071.3	-0.0277965	0.968516
AC005071.4	0.681688	0.301548
AC005076.5	0.142305	0.844592
AC005077.14	6.51083	9.59E-18
AC005077.7	3.20759	2.96E-05
AC005082.12	-1.02373	0.0957004
AC005083.1	3.40788	7.14E-07
AC005086.3	0.217971	0.814608
AC005104.3	-0.951969	0.0614502
AC005154.6	-1.60268	1.10E-06
AC005154.7	-2.01292	1.01E-05
AC005154.8	-1.70788	0.00460128
AC005220.3	-2.24833	8.75E-05
AC005224.2	2.28333	0.000989832
AC005229.1	2.37136	0.00017505
AC005237.2	1.1861	0.152365
AC005251.3	0.906833	0.183431
AC005253.2	-0.584263	0.204746
AC005255.3	0.00982894	0.988239
AC005256.1	3.32807	2.74E-05
AC005264.2	-0.832266	0.156906
AC005306.3	-1.05381	0.0888067
AC005351.1	-0.0113445	NA
AC005355.1	0.644339	0.442662
AC005355.2	5.17428	3.90E-09
AC005355.3	0.758867	0.395402
AC005363.11	0.156174	0.86897
AC005387.2	-2.15094	1.92E-05
AC005387.3	-2.3021	7.61E-05
AC005391.2	-0.532872	0.461942
AC005487.2	0.939731	0.273716
AC005498.3	2.01238	0.00221294
AC005514.2	-0.0124314	NA
AC005519.4	-0.546277	0.221995
AC005522.7	0.634145	0.490608
AC005534.8	-0.834122	0.258552
AC005537.2	-0.248557	0.792774
AC005546.2	-0.37361	0.552811
AC005550.5	-0.0113445	NA
AC005562.1	1.93179	0.000409603
AC005578.3	1.39239	0.101538
AC005592.1	1.92068	0.0151307
AC005592.2	3.2407	4.21E-05
AC005593.2	-0.671289	0.318559
AC005626.3	-0.0144741	NA
AC005682.5	1.71725	0.0123501
AC005682.6	2.59377	4.69E-05
AC005702.1	1.39585	0.0605971
AC005702.2	1.79116	0.0112692
AC005702.3	0.972895	0.216701
AC005702.4	1.22783	0.10286
AC005740.4	-0.244569	0.803312
AC005740.5	0.0486117	0.955302
AC005740.6	-0.622647	0.360019
AC005757.6	0.178865	NA
AC005775.2	-1.07868	0.0989744
AC005776.1	0.813474	0.306635
AC005785.2	-0.705105	0.216872
AC005785.5	-0.906415	0.11981
AC005795.1	-0.370981	0.547384
AC005822.1	0.671809	0.365704
AC005932.1	1.22896	0.108743
AC005954.3	0.783594	0.239635
AC006042.6	1.51145	0.0126862
AC006042.8	-2.34783	1.55E-06
AC006077.3	0.0249047	0.97421
AC006116.20	0.993628	0.177962
AC006116.22	-1.33412	0.0318706
AC006116.24	0.414859	0.654784
AC006126.3	-1.23699	0.136277
AC006128.2	0.305872	0.600254
AC006129.1	0.171167	0.818389
AC006129.2	-3.23692	1.10E-05
AC006160.5	0.734521	0.247717
AC006262.5	4.05527	5.67E-06
AC006277.3	1.8187	0.00216134
AC006369.2	-2.21105	0.00126317
AC006369.3	1.01182	0.0858204
AC006372.4	-0.182859	0.82331
AC006372.5	0.636841	0.458803
AC006372.6	-1.41128	0.0721332
AC006378.2	2.29633	0.000159368
AC006445.6	-0.0124314	NA
AC006486.10	0.565676	0.321445
AC006538.1	1.44781	0.00457266
AC006539.3	-0.0628292	0.939431
AC006547.13	-1.11873	0.00589404
AC006547.14	-1.81781	0.00252872
AC006548.28	-0.514122	0.534495
AC006942.4	-2.20577	0.000465773
AC006946.12	-2.32145	5.84E-05
AC006946.15	-3.00965	1.05E-06
AC006978.6	-1.79307	4.16E-06
AC006994.1	-1.72119	0.0150071
AC006994.2	0.63873	NA
AC007000.10	-2.39982	0.00014039
AC007000.11	-2.19756	8.23E-06
AC007036.6	-0.766125	0.183727
AC007038.7	0.313711	0.654784
AC007040.6	-0.164227	0.835653
AC007041.2	0.225474	0.762866
AC007050.17	0.105061	0.919159
AC007050.18	0.281374	NA
AC007078.4	-0.111997	0.909118
AC007182.6	1.75748	0.0234093
AC007191.4	1.2783	0.00661743
AC007204.3	-0.0113445	NA
AC007228.11	1.77252	0.00937522
AC007228.9	1.88481	0.00499407
AC007229.3	1.08951	0.201952
AC007238.1	0.00842455	0.99007
AC007246.3	3.99815	8.35E-08
AC007248.7	2.48338	0.000419838
AC007249.3	0.403759	0.63198
AC007256.5	-1.41851	0.0286241
AC007271.3	2.18121	0.00424522
AC007272.3	-0.491861	0.544313
AC007278.2	-1.83609	0.000212024
AC007278.3	-1.26861	0.0133423
AC007279.1	-0.127118	0.889858
AC007279.2	-0.158641	0.848845
AC007283.4	0.377031	0.550014
AC007285.6	1.28184	0.0380458
AC007292.3	0.20919	0.734963
AC007292.4	-0.109711	0.90964
AC007292.6	0.204608	0.732761
AC007318.5	1.99466	0.000207665
AC007319.1	6.47138	9.46E-13
AC007365.1	2.34946	0.00170331
AC007365.3	0.670017	0.260518
AC007365.4	-0.437028	NA
AC007383.3	0.441555	0.463772
AC007386.3	-0.547773	0.478378
AC007386.4	0.223043	0.792668
AC007405.6	4.70515	4.78E-08
AC007551.2	-0.239936	NA
AC007566.10	0.227488	0.709511
AC007743.1	3.9389	2.84E-07
AC007750.5	1.32042	0.0922352
AC007773.1	-0.249746	0.778349
AC007773.2	1.55999	0.0298039
AC007796.1	-1.03478	0.215506
AC007879.2	-1.29173	0.00741567
AC007879.5	-0.320865	0.414442
AC007879.7	3.02414	2.99E-05
AC007880.1	-1.43365	0.0109205
AC007950.1	-1.22642	0.0288168
AC007950.2	0.0714703	0.920863
AC007952.5	3.18195	4.27E-05
AC007969.5	1.52115	0.00385397
AC008063.3	3.12415	3.16E-05
AC008074.3	-1.59816	0.00528284
AC008074.5	-0.866142	0.141812
AC008079.10	0.207957	0.778124
AC008155.1	0.182525	NA
AC008268.1	0.771666	0.391784
AC008277.1	-0.691185	0.332311
AC008440.10	2.01349	0.0022113
AC008592.3	-0.146473	0.747399
AC008592.4	0.375525	0.558113
AC008592.5	2.04774	0.00969113
AC008592.8	-0.475955	0.538236
AC008641.1	0.738719	0.281804
AC008697.1	2.72069	7.34E-06
AC008746.12	0.35868	0.595186
AC008746.3	0.648771	NA
AC008746.5	1.58024	0.0116791
AC008753.3	-2.63989	2.44E-05
AC008753.4	-3.33367	7.38E-09
AC008781.7	0.822027	0.188889
AC008906.1	0.614956	0.503029
AC008937.3	-0.415095	0.655105
AC008982.2	-1.21918	0.00623885
AC008984.2	-2.07279	0.000412136
AC008984.6	-0.236527	0.834915
AC008984.7	-2.7061	2.52E-07
AC008993.2	0.292614	0.728169
AC009005.2	-0.405729	0.460873
AC009095.4	-2.63563	6.75E-10
AC009120.11	1.15547	0.167612
AC009120.3	0.37952	0.535121
AC009120.5	0.284214	0.673923
AC009120.6	-0.255406	0.607721
AC009133.17	-2.8428	1.09E-05
AC009196.1	-0.836325	0.316038
AC009237.11	3.65641	1.22E-05
AC009237.16	0.494426	0.606348
AC009237.8	5.45607	2.77E-10
AC009299.2	0.686439	0.290593
AC009299.3	3.28653	3.11E-07
AC009303.1	2.04428	0.00276205
AC009303.2	3.991	2.38E-12
AC009303.3	-0.0597374	0.938887
AC009403.2	-0.31186	0.531298
AC009404.2	2.38705	1.61E-06
AC009473.1	0.689752	0.327356
AC009487.6	-0.708799	0.178402
AC009495.2	-3.56228	1.23E-18
AC009495.3	1.21336	0.111187
AC009501.4	0.796673	0.213293
AC009506.1	-2.43942	0.000182397
AC009518.8	-0.239936	NA
AC009542.2	-1.77341	0.000343838
AC009948.5	-0.60417	0.260348
AC009950.2	-1.58604	0.0042055
AC009961.2	-1.9279	0.0017673
AC009961.3	-1.86161	5.58E-05
AC010086.1	-0.704902	0.555617
AC010149.4	0.595737	0.247423
AC010226.4	0.762007	0.199684
AC010287.1	-0.525946	0.491389
AC010468.1	1.54931	0.0144268
AC010492.2	-1.40716	0.0281439
AC010492.4	-0.438579	NA
AC010504.2	-0.0528476	0.935869
AC010518.2	-1.34991	0.0583388
AC010518.3	-0.437153	NA
AC010524.2	0.275359	0.779007
AC010524.4	0.405927	0.658226
AC010525.4	-1.75945	0.00045248
AC010609.1	-0.245575	0.802751
AC010633.1	-0.540673	0.526365
AC010642.1	0.200617	0.687288
AC010642.2	1.12328	0.114993
AC010731.2	0.670369	0.395481
AC010733.5	-0.263348	0.569994
AC010746.3	-1.79299	0.0153234
AC010761.13	0.957921	0.0398615
AC010761.8	1.75999	0.0189239
AC010761.9	3.82198	3.02E-06
AC010878.3	-1.07738	0.143193
AC010883.5	-0.646469	0.297806
AC010886.2	-0.0113445	NA
AC010894.3	-0.956989	0.0946124
AC010894.5	-2.06224	6.12E-05
AC010976.2	-1.0874	0.0107142
AC010980.2	4.48613	7.79E-15
AC011247.3	-0.352447	0.609929
AC011294.3	5.03611	3.87E-09
AC011330.13	1.54919	0.0320767
AC011380.1	-0.535925	0.52957
AC011513.4	-0.573168	0.33908
AC011551.3	-0.417212	0.654776
AC011747.3	-2.59061	2.50E-05
AC011747.4	-2.79642	2.44E-08
AC011816.1	0.159809	0.848537
AC011899.9	-2.6802	1.69E-06
AC012065.5	-0.520478	0.416541
AC012074.2	-1.72764	0.0108492
AC012146.7	0.917342	0.200269
AC012314.19	-2.1188	5.23E-05
AC012314.20	-2.12692	0.000636441
AC012314.8	1.42171	0.0362592
AC012358.4	0.550398	0.363726
AC012358.8	-0.786415	0.156956
AC012360.6	3.31786	6.11E-06
AC012363.13	-0.340225	0.693714
AC012363.2	-0.401343	0.581749
AC012363.7	-0.47138	0.549342
AC012363.8	-0.534326	0.475444
AC012368.1	-2.13099	0.000223049
AC012370.2	-0.246749	0.792712
AC012442.5	-1.9818	0.000898504
AC012442.6	-0.846096	0.189967
AC012456.4	1.19528	0.129522
AC012501.2	3.66407	8.12E-06
AC012501.3	5.34496	1.09E-09
AC012613.2	2.58486	0.000510054
AC012668.2	1.09549	0.194315
AC013264.2	-3.04215	3.82E-06
AC013269.5	-0.0113445	NA
AC013444.1	0.466782	0.627004
AC013474.4	0.934543	0.21275
AC013476.1	-0.256356	0.743916
AC013717.3	0.355541	NA
AC013722.1	-0.955332	0.193095
AC015691.13	-0.713859	0.348958
AC015849.16	0.496746	0.490112
AC015849.19	-0.564813	0.324811
AC015849.2	0.182703	0.803373
AC015922.5	0.332319	0.740743
AC015923.1	1.21925	0.0776904
AC015971.2	-0.331892	0.589799
AC015987.1	-1.65907	0.000425821
AC016582.2	3.67209	4.28E-06
AC016700.2	-1.00035	0.189429
AC016700.5	0.856997	0.127055
AC016708.2	0.607506	0.380078
AC016712.2	0.490829	0.611624
AC016722.4	1.66242	0.00208975
AC016734.2	0.525229	0.376647
AC016735.2	-3.1027	3.40E-06
AC016735.3	-2.31896	0.0015725
AC016747.3	1.72718	0.00124983
AC016753.7	-0.874629	0.271013
AC016757.3	-1.90335	0.0129063
AC016831.6	0.790229	0.258335
AC016831.7	2.12348	2.93E-05
AC017002.1	0.961651	0.180138
AC017002.2	0.304912	0.654602
AC017002.4	1.12733	0.181216
AC017028.4	-0.0113445	NA
AC017028.6	-1.57737	0.0317585
AC017035.2	-1.9213	0.00434108
AC017060.1	5.63847	3.53E-10
AC017074.2	0.894353	0.127054
AC017074.3	0.0660457	0.937181
AC017104.4	0.860452	0.355479
AC017104.6	1.81609	0.00141708
AC018442.1	0.0791061	0.93742
AC018647.3	0.409508	0.657106
AC018737.3	0.898182	0.263291
AC018738.2	-0.162744	0.819682
AC018755.16	-1.13437	0.0872371
AC018766.4	-1.48475	0.00126317
AC018766.6	-1.96431	0.000306016
AC018804.1	0.342172	0.70349
AC018804.6	0.430133	0.595863
AC018816.1	0.503917	NA
AC018816.3	1.34358	0.0347193
AC018867.1	0.0473229	0.951702
AC018890.6	-3.60973	4.30E-08
AC018892.9	-1.24369	0.0450294
AC019048.1	-1.54342	0.0169654
AC019097.7	0.325937	0.683678
AC019117.2	5.62726	6.03E-10
AC019118.3	0.882624	0.312429
AC020550.7	0.355541	NA
AC020571.3	1.86847	0.0414072
AC020594.5	0.77576	0.318177
AC020703.1	-0.253067	0.764523
AC020951.1	-2.12284	5.88E-05
AC021087.1	-0.0448921	NA
AC021188.4	0.385635	0.688269
AC021218.2	3.63578	1.52E-05
AC022007.5	0.441629	0.423402
AC022154.7	1.5238	0.0175822
AC022182.1	-0.721362	0.184429
AC022182.2	-1.25008	0.0702024
AC022182.3	-1.44769	0.0375367
AC022431.3	-2.8494	4.16E-05
AC022816.2	1.86876	0.0191363
AC023157.1	-0.417133	NA
AC024028.1	-0.0134206	NA
AC024084.1	-1.29284	0.0672028
AC024560.2	0.502312	0.512261
AC024560.3	0.566363	0.301339
AC024704.2	-1.41069	0.0380257
AC024896.1	-0.434519	0.654825
AC024937.4	0.0789796	0.93742
AC024937.6	1.22303	0.0689812
AC025048.1	-0.248285	0.79965
AC025171.1	0.66967	0.108507
AC025335.1	1.50592	9.32E-05
AC025918.1	0.666057	0.357531
AC026150.6	-1.13316	0.162651
AC026188.1	0.18355	NA
AC026202.3	3.0936	2.74E-05
AC026271.5	3.59123	2.74E-07
AC026904.1	0.766021	0.394522
AC027124.2	-0.0113445	NA
AC027319.1	-0.975403	0.205206
AC027601.1	-0.677991	0.0951866
AC027612.4	3.50236	1.23E-05
AC027612.6	3.48014	9.55E-06
AC034220.3	0.294492	0.694985
AC037445.1	0.0361991	0.969619
AC046143.3	2.27346	0.000281885
AC053503.4	0.634294	0.492025
AC058791.1	0.927436	0.0606239
AC061992.1	0.180296	NA
AC061992.2	2.35913	0.000273667
AC062017.1	-0.541254	0.293178
AC062020.1	-0.834468	0.314994
AC062029.1	0.602335	0.211711
AC064834.1	0.479449	0.619547
AC064834.3	-0.239936	NA
AC064850.4	1.3936	0.0687742
AC067945.3	0.0740494	0.914983
AC067945.4	0.668158	0.409127
AC068282.3	-0.632128	0.268286
AC068491.3	-0.0967304	0.921935
AC068522.4	0.562365	0.422025
AC068538.4	0.177255	NA
AC068580.5	2.12684	3.15E-05
AC068580.6	3.07208	5.38E-10
AC068580.7	2.13231	0.00730941
AC068587.2	-1.09718	0.155094
AC068641.1	-1.37164	0.0466191
AC068657.2	0.0432158	0.96385
AC068831.10	0.973576	0.251814
AC068831.3	0.166488	0.856019
AC068831.6	0.443423	0.526146
AC069213.1	0.376023	0.585715
AC069257.8	-0.260342	0.631459
AC069282.6	-0.0363349	0.964225
AC069363.1	0.147017	0.866248
AC069368.3	0.127973	NA
AC069513.4	2.25719	0.00369718
AC072062.1	2.28756	0.00065774
AC073043.1	0.738905	0.390455
AC073046.25	0.00455227	0.993933
AC073052.1	-1.27821	0.0185888
AC073063.10	1.69083	0.0116176
AC073065.3	1.99175	0.0115426
AC073109.2	2.27409	0.00814442
AC073130.3	1.75176	0.00309799
AC073133.1	0.648771	NA
AC073254.1	0.0648002	0.918551
AC073283.4	2.07077	0.00879857
AC073333.8	1.22204	0.0952941
AC073343.13	0.608917	0.415195
AC073464.7	-0.0113445	NA
AC073635.5	-0.251649	0.734543
AC073657.1	1.03045	0.231949
AC073850.6	-1.33874	0.100258
AC073869.1	-0.246519	0.793098
AC074011.2	-2.30405	2.75E-06
AC074117.10	2.2982	0.000449798
AC074286.1	2.06865	0.00494801
AC074289.1	-2.66157	5.48E-06
AC074289.2	-2.00598	0.00470856
AC074391.1	1.62489	0.036787
AC078852.1	0.848173	0.18224
AC078852.2	0.152227	0.845287
AC078883.3	-2.7705	5.09E-07
AC078889.1	1.25511	0.0891374
AC078899.1	-0.078094	0.909973
AC078899.4	-0.0113445	NA
AC078942.1	-2.58333	0.000147243
AC079250.1	1.47123	0.031015
AC079305.10	0.0639576	0.928237
AC079305.8	-0.248571	0.777844
AC079325.5	-0.969742	0.22258
AC079325.6	-1.86491	0.104516
AC079354.3	-0.018721	NA
AC079610.2	0.557867	0.50875
AC079630.2	-1.21926	0.0769424
AC079630.4	-1.54662	0.029168
AC079741.2	-1.22106	0.131571
AC079767.4	2.01502	0.00662683
AC079779.6	0.746425	0.406149
AC079781.5	1.9001	0.0127367
AC079807.2	-0.185306	0.713215
AC079922.2	1.8949	0.0132379
AC079922.3	-0.67035	0.195062
AC083843.1	3.49242	1.85E-11
AC083843.2	1.42212	0.0757231
AC083843.4	2.45259	0.000651393
AC083873.4	0.73705	0.357687
AC083884.8	0.234001	0.78734
AC083899.1	-0.0113445	NA
AC083899.3	2.01784	0.00388955
AC083900.1	-1.70113	0.0122434
AC083949.1	-0.832683	0.278909
AC084082.3	0.624535	0.497101
AC084193.1	-0.0113445	NA
AC084219.3	0.40206	0.534215
AC084219.4	1.44608	0.0490357
AC084809.2	1.74831	0.0230069
AC087163.2	-0.886833	0.115456
AC087294.2	0.967524	0.118168
AC087350.1	-1.62979	0.00306792
AC087380.14	-1.05597	0.0860085
AC087491.2	0.999461	0.190122
AC087793.1	1.1028	0.110754
AC087884.1	0.798741	0.21275
AC090044.2	1.85903	0.0184716
AC090154.1	-0.190276	0.769145
AC090286.2	1.35938	0.0785072
AC090505.5	3.45037	7.78E-06
AC090505.6	2.38131	0.00142724
AC090587.4	0.972	0.105411
AC090587.5	0.832607	0.254686
AC090616.2	1.26844	0.0413738
AC090804.1	-1.63125	0.00979445
AC090810.1	0.0450543	0.962271
AC091132.1	-0.247233	0.7426
AC091180.1	0.744996	0.34185
AC091185.1	-0.240799	0.818596
AC091633.2	0.405194	0.657675
AC091633.3	-0.894491	0.168354
AC091729.9	1.60056	0.0132675
AC091814.2	-1.22653	0.0927266
AC091878.1	-2.54173	0.000278917
AC092066.1	2.4067	0.00474848
AC092071.1	1.91446	0.015901
AC092159.2	0.951407	0.243341
AC092171.2	-0.847833	0.112371
AC092171.4	2.37144	3.88E-05
AC092295.4	0.648501	NA
AC092338.5	0.380044	0.625195
AC092384.1	-1.09052	0.138237
AC092535.3	1.09527	0.178015
AC092580.1	0.32565	0.710204
AC092580.2	0.0393897	0.967669
AC092580.4	-0.446647	0.657129
AC092614.2	3.64559	3.31E-06
AC092620.2	-2.73825	1.50E-06
AC092620.3	-3.27445	3.65E-15
AC092652.1	-2.47512	0.000179611
AC092687.5	0.635639	0.490715
AC092835.2	1.32296	0.0326947
AC092881.1	0.0437027	0.940852
AC092944.1	0.178865	NA
AC093110.3	0.892442	0.0628154
AC093159.1	-0.246119	0.792966
AC093162.5	-1.36838	2.49E-05
AC093323.3	1.6317	0.00270481
AC093388.3	2.48493	0.00102749
AC093484.4	-2.15482	0.000825079
AC093495.4	-2.11226	3.29E-05
AC093585.6	0.640311	NA
AC093609.1	-1.58372	0.000889089
AC093616.4	-0.0947168	0.847338
AC093620.5	-1.24088	0.0457555
AC093627.10	2.53675	0.000734364
AC093627.9	1.05198	0.102031
AC093642.3	-2.69207	0.000116292
AC093642.4	-1.78107	0.0288617
AC093642.5	0.954752	0.0576228
AC093673.5	-0.319895	0.419652
AC093690.1	-0.0852802	0.90832
AC093698.2	0.34914	NA
AC093724.2	3.67012	4.84E-06
AC093732.1	1.40645	0.0643241
AC093788.1	1.17211	0.156769
AC093818.1	-2.29418	4.27E-08
AC093838.4	0.159913	0.816923
AC093850.2	0.640002	0.488711
AC096559.1	-0.0777922	0.938487
AC096574.5	-0.244562	0.804673
AC096670.3	-0.305305	0.632292
AC096772.6	-0.598668	0.113072
AC096921.2	-0.864068	0.191383
AC097382.1	-0.125111	0.892584
AC097382.5	-0.622033	0.395088
AC097461.4	0.294336	0.659489
AC097467.2	0.17026	0.853147
AC097468.4	1.81452	0.0215567
AC097495.2	-1.8577	0.000165508
AC097495.3	-3.24064	3.20E-12
AC097523.3	0.18355	NA
AC097662.2	2.7496	8.54E-05
AC097711.1	1.73172	0.0435375
AC097713.4	-2.63866	0.000352402
AC097721.2	0.392667	0.528691
AC097724.3	-0.546538	0.445655
AC098614.2	2.13902	0.00174233
AC098617.1	0.175379	0.871009
AC098820.3	-0.425182	0.555515
AC098823.3	-1.12146	0.108146
AC099332.1	0.220323	0.814455
AC099552.4	0.478313	0.61768
AC099850.1	-0.754402	0.283062
AC100821.2	-0.0113445	NA
AC100830.3	-1.45202	0.00597369
AC100830.5	-1.73416	0.00165031
AC103563.2	-0.0113445	NA
AC103563.8	-3.00117	1.79E-05
AC103563.9	-2.85564	1.32E-05
AC103996.1	1.14154	0.190742
AC104134.2	1.0493	0.212327
AC104135.2	0.865468	0.22935
AC104306.1	-0.734965	0.341036
AC104532.3	0.34192	NA
AC104532.4	-0.728386	0.210216
AC104534.2	0.438427	0.517736
AC104650.2	0.9153	0.212618
AC104653.1	-0.974404	0.074582
AC104654.1	1.6372	0.0407204
AC104667.3	4.24907	2.53E-07
AC104820.2	-2.35405	0.000525989
AC104986.1	-0.599241	0.446812
AC105265.1	-1.89588	0.00928744
AC106869.2	2.78528	0.000381146
AC106900.6	-1.29286	0.0682267
AC107081.5	0.065477	0.930734
AC107983.4	-0.514678	0.530419
AC108463.1	-1.20095	0.0465955
AC108463.2	-1.24262	0.0280231
AC108488.4	0.70099	0.168734
AC108676.1	3.22638	1.50E-06
AC109309.4	-0.251866	0.789653
AC110602.1	-0.975597	0.199865
AC110769.3	-0.219429	0.743224
AC112198.1	2.50203	0.00318531
AC112229.1	4.18948	2.57E-07
AC112497.1	0.69043	0.276409
AC113189.5	0.946945	0.0161183
AC113192.1	-0.070313	0.925561
AC113404.1	0.130115	0.833803
AC114271.2	-1.24116	0.019577
AC114498.1	2.93707	0.000150896
AC114730.11	0.485096	0.463709
AC114730.2	2.2614	0.00952161
AC114730.3	2.12756	0.00228137
AC114752.1	-2.14472	0.00023773
AC114752.3	-2.4551	4.96E-05
AC115099.1	-1.36071	0.0380016
AC116366.5	-2.3472	0.000880136
AC116366.6	-1.82151	0.00135097
AC117507.1	-0.612864	NA
AC118345.1	-0.0113445	NA
AC124861.1	0.171762	0.874206
AC124944.3	0.567887	0.49624
AC125232.1	-1.54508	7.92E-05
AC126544.4	0.953675	0.241671
AC127904.2	-0.285486	0.59983
AC129492.6	0.114675	0.878656
AC130469.1	-1.97958	0.000627388
AC131263.1	0.164864	0.805727
AC132812.1	0.884018	0.182847
AC133528.2	1.49661	0.0287102
AC133644.2	0.0293584	0.968719
AC133785.1	2.22298	0.00464992
AC135050.5	0.323685	0.646911
AC137695.1	0.466034	0.593908
AC137723.5	0.509711	NA
AC137932.4	-0.998169	0.0251573
AC137932.5	0.398515	0.502694
AC137932.6	0.340377	0.5575
AC137934.1	-2.75599	3.49E-06
AC138035.2	-2.95402	4.10E-10
AC139099.4	-0.135039	0.878992
AC139099.5	0.650629	0.45311
AC139099.6	0.0405528	0.966549
AC139100.4	0.638333	0.238675
AC139103.1	-0.0142534	NA
AC139530.1	0.268951	0.707792
AC139887.4	-0.0279781	0.966616
AC141586.5	2.98172	1.42E-06
AC141928.1	0.171703	0.874719
AC142293.3	2.3437	0.00169532
AC142472.6	0.0234485	0.96385
AC142528.1	0.165153	0.832035
AC144450.2	0.180269	NA
AC144530.1	1.01924	0.148894
AC144568.4	-0.914191	0.211232
AC144652.1	2.16317	0.000407942
AC144831.1	-0.448514	0.459325
AC144831.3	-1.36774	0.00321272
AC145110.1	1.50763	0.0977899
AC145124.2	0.0351126	0.968084
AC145343.1	-0.425014	0.538236
AC145343.2	3.77035	3.23E-06
AC147651.4	0.586342	0.530898
AC156455.1	3.81897	6.54E-06
AC159540.1	0.61127	0.438656
AC195454.1	0.24461	0.81392
AC215219.2	-0.621327	0.495768
AC234582.1	4.852	4.66E-08
AC241377.2	0.0748232	0.91472
AC241585.2	-0.0756509	0.935891
AC245100.1	0.234154	0.672533
AC245407.1	1.13956	0.171034
AC246787.1	-1.35741	0.0861348
AC246787.3	-1.82695	0.0150787
AC246787.4	-1.24745	0.12358
AC253572.1	-0.961351	0.111047
AC253576.2	0.877048	0.138846
ACA59	1.02982	0.159552
ACAA1	-1.09894	0.00115507
ACAA2	-1.96768	0.000157069
ACACA	4.75568	9.03E-11
ACACB	-0.507235	0.418688
ACAD10	0.366569	0.448405
ACAD11	-0.0464085	NA
ACAD8	1.24276	0.0157082
ACAD9	2.71473	2.26E-07
ACADL	1.5711	0.0577056
ACADM	2.8571	7.49E-06
ACADS	-1.3759	0.00375862
ACADSB	1.76185	0.00289939
ACADVL	0.191236	0.749729
ACAN	0.741021	0.385483
ACAP1	-4.01909	7.37E-20
ACAP2	-0.907378	0.00181455
ACAP2-IT1	-1.09306	0.0692997
ACAP3	-0.0183312	0.982587
ACAT1	3.57261	1.26E-07
ACAT2	3.88986	4.32E-11
ACBD3	2.3719	2.64E-06
ACBD4	0.166816	0.814053
ACBD5	0.947179	0.00738302
ACBD6	1.89776	0.00349966
ACBD7	1.73653	0.00996887
ACCS	0.63648	0.27297
ACCSL	0.896132	NA
ACD	0.502061	0.382515
ACE	-3.24399	4.36E-06
ACE2	1.85573	0.0099548
ACE3P	-0.0101094	NA
ACEA_U3	-0.0101094	NA
ACER1	-1.71769	0.0114002
ACER2	2.17329	4.57E-05
ACER3	2.34884	1.57E-07
ACHE	2.66689	0.000709562
ACIN1	-0.035235	0.93742
ACKR1	-0.0439394	NA
ACKR2	2.21754	0.00340696
ACKR3	0.830833	0.196845
ACKR4	0.407978	0.555289
ACLY	1.91047	0.00023741
ACMSD	0.853226	0.147855
ACO1	2.34906	2.61E-09
ACO2	2.1511	5.73E-06
ACOT1	3.80419	4.57E-07
ACOT11	1.97553	0.00957414
ACOT12	1.34615	0.0722918
ACOT13	0.615599	0.0627891
ACOT2	3.32288	6.17E-07
ACOT4	1.58061	0.0150792
ACOT6	0.185542	NA
ACOT7	4.73705	3.14E-09
ACOT8	0.769587	0.119981
ACOT9	1.43314	0.000392119
ACOX1	-1.20388	1.97E-05
ACOX2	3.06448	4.27E-05
ACOX3	2.00931	5.66E-07
ACOXL	-1.66456	0.000122242
ACP1	2.73305	3.27E-06
ACP2	2.21069	3.29E-05
ACP5	0.908729	0.152413
ACP6	2.24382	3.42E-11
ACPP	-1.40891	0.0121589
ACPT	1.36127	0.0765865
ACR	0.344871	NA
ACRBP	-3.10761	2.42E-08
ACRC	0.596055	0.349444
ACRV1	2.05306	0.00319042
ACSBG1	0.963914	0.193679
ACSBG2	0.865674	0.250476
ACSF2	2.17572	0.000298493
ACSF3	-0.210645	0.732315
ACSL1	-0.0690853	0.915074
ACSL3	2.57011	8.24E-09
ACSL4	0.00257489	0.994761
ACSL5	3.63316	2.31E-17
ACSL6	-2.60916	0.000540124
ACSM1	-1.34017	0.0287949
ACSM2A	-0.0101094	NA
ACSM2B	-0.0113402	NA
ACSM3	-2.24346	2.33E-06
ACSM4	3.7672	8.23E-08
ACSM5	-0.240568	NA
ACSM5P1	0.128132	NA
ACSM6	0.185542	NA
ACSS1	-2.92887	1.21E-05
ACSS2	1.42572	0.0310682
ACSS3	-4.63427	1.07E-12
ACTA1	0.700281	0.376289
ACTA2	-1.71983	0.00101628
ACTA2-AS1	-1.6108	0.00828513
ACTB	-0.562874	0.104732
ACTBL2	5.12078	1.18E-09
ACTBP1	1.63739	0.041353
ACTBP11	0.744885	0.295792
ACTBP12	-0.0101094	NA
ACTBP13	3.31854	2.05E-05
ACTBP14	-1.71427	0.00497404
ACTBP2	-0.549476	0.391465
ACTBP6	-0.0101094	NA
ACTBP7	1.54488	0.0293038
ACTBP8	-2.40725	0.0467287
ACTBP9	0.422496	NA
ACTC1	0.648799	NA
ACTG1	2.23535	2.54E-06
ACTG1P1	0.348476	0.627148
ACTG1P10	0.676531	0.34947
ACTG1P11	-0.0122024	NA
ACTG1P12	0.358125	NA
ACTG1P13	-0.0101094	NA
ACTG1P14	0.454072	0.49084
ACTG1P15	0.504552	NA
ACTG1P16	0.183562	NA
ACTG1P17	-0.343378	0.650413
ACTG1P18	-0.0101094	NA
ACTG1P19	0.355559	NA
ACTG1P2	-0.0101094	NA
ACTG1P20	0.498638	0.382322
ACTG1P21	-0.0101094	NA
ACTG1P22	-0.0113414	NA
ACTG1P23	0.353771	NA
ACTG1P24	0.751244	0.280752
ACTG1P3	-2.07676	4.23E-05
ACTG1P4	-0.0101094	NA
ACTG1P9	0.978012	0.251318
ACTG2	-0.0477922	NA
ACTL10	3.24029	4.30E-07
ACTL6A	2.8837	8.66E-06
ACTL6B	0.124813	NA
ACTL7A	0.281389	NA
ACTL7B	-0.0439394	NA
ACTL8	-0.0113402	NA
ACTL9	-0.0101094	NA
ACTN1	-1.75215	8.95E-06
ACTN1-AS1	-1.84729	0.00141708
ACTN2	0.541749	0.525175
ACTN3	1.11493	0.146012
ACTN4	0.00966724	0.984988
ACTN4P1	-0.400394	NA
ACTN4P2	-0.0101094	NA
ACTP1	-0.0101094	NA
ACTR10	0.47965	0.141304
ACTR1A	0.540405	0.168327
ACTR1B	0.706326	0.225773
ACTR2	0.303664	0.279867
ACTR3	0.0390711	0.922523
ACTR3B	1.36001	0.0258385
ACTR3BP1	-0.0101094	NA
ACTR3BP2	-0.0101094	NA
ACTR3BP3	-0.0101094	NA
ACTR3BP4	0.185542	NA
ACTR3BP5	-0.0101094	NA
ACTR3BP6	-0.0101094	NA
ACTR3C	2.33765	0.00177759
ACTR3P2	0.185542	NA
ACTR3P3	-0.0101094	NA
ACTR5	2.4682	0.000217978
ACTR6	2.22712	2.65E-05
ACTR6P1	-0.0101094	NA
ACTR8	0.957679	0.0350672
ACTRT1	-0.0101094	NA
ACTRT2	-0.0101094	NA
ACTRT3	3.22443	1.53E-05
ACVR1	4.33908	1.87E-11
ACVR1B	2.7927	9.01E-10
ACVR1C	0.524675	0.399144
ACVR2A	2.10254	0.000332769
ACVR2B	3.12287	2.37E-06
ACVR2B-AS1	3.27089	1.61E-05
ACVRL1	2.87866	2.61E-05
ACY1	3.46151	6.40E-06
ACY3	1.89401	0.00796754
ACYP1	-0.133872	0.850335
ACYP2	0.745541	0.165619
AD000091.2	-0.0101094	NA
AD000091.3	-0.0101094	NA
AD000671.6	-0.0101094	NA
AD000684.2	0.872959	0.176307
AD000864.6	-2.0521	6.39E-06
AD001527.4	-0.0101094	NA
AD001527.7	-0.446681	0.551161
ADA	0.082422	0.925419
ADAD1	-0.239742	NA
ADAD1P2	-0.0101094	NA
ADAD2	3.56734	0.000517227
ADAL	1.15738	0.0333687
ADAM10	-0.229357	0.395111
ADAM11	-0.250801	0.624347
ADAM12	-1.72091	0.00508944
ADAM15	4.12042	2.25E-08
ADAM17	1.32597	4.19E-06
ADAM18	0.185542	NA
ADAM19	-2.53645	1.28E-05
ADAM1A	-0.0101094	NA
ADAM1B	1.14755	0.124152
ADAM2	-0.0101094	NA
ADAM20	0.525235	0.507152
ADAM20P1	1.64986	0.00698845
ADAM20P2	-0.0101094	NA
ADAM20P3	-0.0101094	NA
ADAM21	1.26976	0.0710649
ADAM21P1	0.891121	NA
ADAM22	-1.1541	0.0482923
ADAM23	-0.448057	0.594256
ADAM24P	-0.0101094	NA
ADAM28	-0.924023	0.0658184
ADAM29	2.81621	0.000158983
ADAM30	-0.0153255	NA
ADAM32	3.35005	1.58E-05
ADAM33	-0.0101094	NA
ADAM3A	-0.0101094	NA
ADAM3B	-0.613538	NA
ADAM5	0.984721	0.254201
ADAM6	-0.0101094	NA
ADAM7	2.6652	0.000354407
ADAM8	-1.15895	0.107835
ADAM9	3.93952	4.10E-24
ADAMDEC1	0.781142	0.29161
ADAMTS1	-2.53727	7.73E-05
ADAMTS10	-1.16832	0.0796286
ADAMTS12	2.00994	0.0135928
ADAMTS13	0.782138	0.272567
ADAMTS14	0.234931	0.778526
ADAMTS15	1.72106	0.0254695
ADAMTS16	2.08544	0.00606919
ADAMTS17	-1.05496	0.0672502
ADAMTS18	1.39693	0.0905388
ADAMTS19	0.183562	NA
ADAMTS19-AS1	-0.0101094	NA
ADAMTS2	-0.242223	0.828044
ADAMTS20	-0.0101094	NA
ADAMTS3	1.97855	0.0103332
ADAMTS4	-1.66199	0.00431116
ADAMTS5	-2.16927	0.0020171
ADAMTS6	-0.273915	0.760632
ADAMTS7	1.83704	0.0165749
ADAMTS7P1	-3.616	3.04E-09
ADAMTS7P3	-0.657761	0.336967
ADAMTS7P4	-3.26924	7.86E-08
ADAMTS8	0.886718	0.225134
ADAMTS9	4.60196	6.30E-09
ADAMTS9-AS1	0.504759	NA
ADAMTS9-AS2	0.870416	0.319515
ADAMTSL1	0.733888	0.41997
ADAMTSL2	-0.707228	0.348942
ADAMTSL3	0.358952	NA
ADAMTSL4	-1.10393	0.081303
ADAMTSL4-AS1	-0.30853	0.685431
ADAMTSL5	3.99539	1.23E-06
ADAP1	-2.54885	4.93E-07
ADAP2	1.90986	0.00230767
ADAR	0.0437396	0.930734
ADARB1	0.591177	0.297692
ADARB2	-1.38983	0.308383
ADARB2-AS1	-0.0101094	NA
ADAT1	0.747892	0.0364739
ADAT2	0.326748	0.600826
ADAT3	1.90508	0.0041265
ADCK1	-0.630408	0.418418
ADCK2	3.39588	9.86E-07
ADCK3	-1.04936	0.00152935
ADCK4	-0.893632	0.0217015
ADCK5	1.08223	0.0873361
ADCY1	0.183562	NA
ADCY10	-1.38471	0.00274967
ADCY10P1	-2.6814	8.39E-16
ADCY2	0.353454	NA
ADCY3	3.66672	8.63E-10
ADCY4	-1.49707	0.00158709
ADCY5	1.39136	0.0306884
ADCY6	5.0572	1.26E-08
ADCY7	-2.03444	1.41E-05
ADCY8	-0.0122024	NA
ADCY9	3.32581	1.69E-09
ADCYAP1	-0.437151	NA
ADCYAP1R1	0.351367	NA
ADD1	-0.387034	0.292826
ADD2	-3.19962	3.30E-07
ADD3	-2.03081	1.34E-06
ADD3-AS1	-2.80384	1.20E-06
ADGB	0.51698	0.458241
ADGRA1	-0.0101094	NA
ADGRA1-AS1	0.186235	NA
ADGRA2	-0.443819	0.499125
ADGRA3	5.13844	5.60E-08
ADGRB1	1.60785	0.00758907
ADGRB2	-2.21751	0.000319137
ADGRB3	1.69635	0.0292213
ADGRD1	3.60574	2.57E-05
ADGRD2	0.358125	NA
ADGRE1	-0.912554	0.270794
ADGRE2	-0.186426	0.750918
ADGRE3	-1.59321	0.00415488
ADGRE4P	-1.5683	0.013844
ADGRE5	-1.4565	0.00221174
ADGRF1	6.54856	4.64E-10
ADGRF2	1.99022	0.0087248
ADGRF3	-1.15973	0.0259233
ADGRF4	6.55701	1.39E-12
ADGRF5	6.44185	1.27E-09
ADGRF5P1	1.24837	0.085758
ADGRF5P2	0.512562	NA
ADGRG1	3.51841	4.89E-07
ADGRG2	-0.141483	0.842703
ADGRG3	-0.337288	0.624679
ADGRG4	-0.0124222	NA
ADGRG5	-4.14507	9.90E-11
ADGRG6	6.19628	4.42E-10
ADGRG7	-0.015074	NA
ADGRL1	1.49742	0.0214505
ADGRL2	5.72344	9.79E-11
ADGRL3	3.84981	1.71E-06
ADGRL3-AS1	-0.0101094	NA
ADGRL4	0.178496	NA
ADGRV1	4.69632	4.78E-09
ADH1A	0.185542	NA
ADH1B	0.512562	NA
ADH1C	1.33744	0.104516
ADH4	-0.0101094	NA
ADH5	2.48255	2.36E-05
ADH5P2	-0.0101094	NA
ADH5P3	-0.0101094	NA
ADH5P4	0.218769	0.814455
ADH6	0.194047	0.791175
ADH7	-0.0101094	NA
ADHFE1	-2.35621	9.41E-05
ADI1	1.47149	0.00886773
ADIG	-0.0464203	NA
ADIPOQ	0.176328	NA
ADIPOQ-AS1	-0.0447823	NA
ADIPOR1	0.430982	0.25178
ADIPOR1P1	-0.0101094	NA
ADIPOR1P2	0.358263	NA
ADIPOR2	1.79316	9.16E-06
ADIRF	-0.0101094	NA
ADIRF-AS1	0.532753	0.552519
ADK	3.05842	2.66E-07
ADM	-1.75231	0.0108558
ADM2	4.97936	2.60E-10
ADM5	1.7542	0.0236855
ADNP	0.628133	0.0446713
ADNP-AS1	-0.718477	0.0768082
ADNP2	1.62492	3.05E-07
ADO	2.84591	2.83E-07
ADORA1	4.8288	1.70E-09
ADORA2A	1.72909	0.0272657
ADORA2A-AS1	0.482999	0.538436
ADORA2B	5.51427	2.26E-14
ADORA2BP1	0.742071	0.410501
ADORA3	0.616022	0.309586
ADPGK	-0.122589	0.811976
ADPGK-AS1	-0.348096	0.502572
ADPRH	0.0342049	0.957544
ADPRHL1	1.29885	0.00964414
ADPRHL2	0.330353	0.592121
ADPRM	0.548665	0.232947
ADRA1A	-0.0101094	NA
ADRA1B	3.95604	1.70E-06
ADRA1D	-0.0113445	NA
ADRA2A	-0.953952	0.238998
ADRA2B	0.796536	0.304148
ADRA2C	-0.0235988	0.984695
ADRB1	0.935688	0.208495
ADRB2	-4.01588	6.19E-16
ADRB3	-0.0133846	NA
ADRBK1	-1.05036	0.00575152
ADRBK2	1.36223	0.000118207
ADRM1	1.91501	1.51E-05
ADSL	1.64359	0.000925877
ADSS	1.11326	0.0128652
ADSSL1	3.58315	4.03E-06
ADTRP	-2.05447	0.00445394
AE000658.22	-0.0101094	NA
AE000658.25	0.185542	NA
AE000658.30	-0.240111	NA
AE000658.31	-0.240584	NA
AE000659.41	-0.0101094	NA
AE000660.21	-0.239742	NA
AE000660.4	-1.03035	0.221759
AE000661.36	-0.0101094	NA
AE000661.37	-3.28411	1.04E-10
AE000661.50	-2.79285	3.15E-05
AE000662.92	-0.913831	NA
AE000662.93	0.34761	0.674952
AEBP1	-2.22612	0.00511686
AEBP2	1.38624	0.00134455
AEN	2.92274	2.68E-11
AES	0.670229	0.161945
AF001548.3	-0.0101094	NA
AF001548.5	-2.83612	2.71E-08
AF001548.6	-1.90317	0.00685019
AF001550.7	-0.0101094	NA
AF003529.2	-0.0101094	NA
AF003625.3	-0.0101094	NA
AF003626.1	3.2981	1.77E-05
AF011889.2	-1.60819	0.0088785
AF013593.1	-0.0101094	NA
AF015262.2	0.185542	NA
AF015720.3	0.185542	NA
AF038458.3	0.126356	NA
AF038458.4	-0.0101094	NA
AF038458.5	-0.240772	NA
AF064858.10	1.29042	0.130755
AF064858.11	0.666656	0.449981
AF064858.6	3.37976	1.02E-05
AF064858.7	0.0942059	0.934758
AF064858.8	1.35673	0.112092
AF064860.5	0.185542	NA
AF064860.7	-0.0101094	NA
AF067845.1	-0.239742	NA
AF067845.2	-0.239742	NA
AF067845.3	-0.43863	NA
AF096876.1	-0.0101094	NA
AF104455.1	-0.0101094	NA
AF106564.1	-0.0101094	NA
AF111168.1	-0.437573	NA
AF111168.2	-0.0101094	NA
AF111168.3	-0.0101094	NA
AF121897.4	-0.0101094	NA
AF121898.3	0.351458	NA
AF124730.4	0.356396	NA
AF127577.10	-0.0101094	NA
AF127577.11	0.178598	NA
AF127577.12	0.185542	NA
AF127577.13	0.0812539	0.936248
AF127577.8	1.00341	NA
AF127936.3	-0.240946	NA
AF127936.5	-0.251192	0.7713
AF127936.7	1.0889	0.108982
AF127936.9	3.29574	8.10E-06
AF129075.5	0.418213	0.496197
AF129408.17	-0.0101094	NA
AF131215.1	-0.0122024	NA
AF131215.2	-2.70779	0.000379046
AF131215.3	-1.89155	0.0117978
AF131215.4	-0.0122024	NA
AF131215.6	-0.0101094	NA
AF131215.8	-0.016254	NA
AF131215.9	-1.89379	0.00666947
AF131216.1	1.26108	0.120043
AF131216.5	-0.239742	NA
AF131216.6	-1.00984	0.067222
AF131217.1	-1.85927	0.00925384
AF146191.4	2.56097	0.000381021
AF146191.8	-0.0113402	NA
AF165138.7	5.21669	2.87E-12
AF178030.2	0.183562	NA
AF186192.1	-0.0101094	NA
AF186192.5	0.178601	NA
AF186192.6	1.34106	0.107665
AF186996.1	-0.0101094	NA
AF186996.2	-0.0101094	NA
AF196779.12	-0.0101094	NA
AF196970.3	-0.0122024	NA
AF196972.10	-0.0101094	NA
AF196972.3	0.98609	0.251061
AF196972.4	0.353825	NA
AF196972.9	1.42541	0.0600491
AF212831.2	-0.0101094	NA
AF213884.1	-0.440308	NA
AF213884.2	1.09817	0.168958
AF213884.3	-0.0144577	NA
AF216667.1	-0.898664	0.293921
AF224669.3	0.812292	0.291819
AF228730.1	-0.0101094	NA
AF228730.13	-0.0101094	NA
AF228730.2	-0.0101094	NA
AF228730.5	-0.0101094	NA
AF228730.8	-0.0101094	NA
AF230666.2	-2.63106	2.69E-07
AF235103.1	-0.0101094	NA
AF238378.7	-0.0101094	NA
AF238380.8	-0.0101094	NA
AF240627.2	-0.0101094	NA
AF241725.4	-0.0101094	NA
AF241725.6	-0.0101094	NA
AF241726.2	-0.0101094	NA
AF241734.1	-0.0101094	NA
AF246928.1	-0.0101094	NA
AF254982.2	-0.0101094	NA
AF254983.1	-0.0101094	NA
AF274855.1	-0.0101094	NA
AF277315.13	-0.0101094	NA
AF277315.19	-0.0101094	NA
AFAP1	1.3145	0.11593
AFAP1-AS1	6.60985	1.68E-10
AFAP1L1	-0.578167	0.448282
AFAP1L2	0.816099	0.215998
AFF1	0.489501	0.149564
AFF2	-1.22445	0.04907
AFF2-IT1	-0.0101094	NA
AFF3	-1.39901	0.0421412
AFF4	0.887393	0.0067223
AFG3L1P	0.507122	0.309614
AFG3L2	2.53979	5.85E-06
AFG3L2P1	-0.0162825	NA
AFM	0.358125	NA
AFMID	3.78246	5.48E-06
AFP	-0.0101094	NA
AFTPH	0.797424	0.00506789
AGA	2.06598	0.000627461
AGAP1	4.48215	5.21E-08
AGAP1-IT1	2.68855	0.000215021
AGAP10P	-3.84849	6.68E-13
AGAP11	0.639483	0.491407
AGAP2	-1.13067	0.0834526
AGAP2-AS1	1.3209	0.0269393
AGAP3	3.66889	1.29E-15
AGAP4	-1.72246	3.59E-05
AGAP5	0.858483	0.234274
AGAP6	0.153631	0.785623
AGAP7P	-3.84256	1.92E-11
AGAP9	0.742131	0.311738
AGBL1	-0.0101094	NA
AGBL1-AS1	-0.0101094	NA
AGBL2	-0.932545	0.0547554
AGBL3	0.762483	0.164807
AGBL4	-0.903591	0.298222
AGBL4-IT1	-0.0101094	NA
AGBL5	2.2609	0.000211951
AGBL5-AS1	0.480339	0.560731
AGBL5-IT1	0.855797	0.200651
AGER	-2.69414	2.51E-10
AGFG1	0.998765	2.72E-05
AGFG2	3.03519	1.38E-05
AGGF1	0.407287	0.386576
AGGF1P1	0.816577	0.273599
AGGF1P2	0.366953	0.639482
AGGF1P3	-0.239742	NA
AGGF1P4	-0.0101094	NA
AGGF1P5	-0.0101094	NA
AGGF1P6	-0.0101094	NA
AGGF1P7	0.185542	NA
AGGF1P8	-0.0101094	NA
AGGF1P9	-0.0101094	NA
AGK	2.42183	9.65E-06
AGKP1	-0.0101094	NA
AGL	0.92279	0.0227074
AGMAT	0.168854	0.807305
AGMO	-2.81052	1.70E-06
AGO1	-0.241157	0.426908
AGO2	0.529456	0.102614
AGO3	-0.503439	0.231177
AGO4	-2.13548	7.59E-08
AGPAT1	0.00774778	0.987561
AGPAT2	0.612005	0.130256
AGPAT3	2.42455	2.41E-05
AGPAT4	0.613413	0.268011
AGPAT4-IT1	-0.167103	0.826689
AGPAT5	2.89024	2.79E-11
AGPAT5P1	-0.0101094	NA
AGPAT6	2.01304	4.00E-05
AGPAT9	-0.0325476	0.962524
AGPS	2.99398	2.52E-07
AGR2	6.60661	4.51E-10
AGR3	0.778695	NA
AGRN	5.5246	8.27E-14
AGRP	-0.33239	0.674952
AGT	6.53543	4.78E-13
AGTPBP1	-1.70109	9.25E-06
AGTR1	-0.0101094	NA
AGTR2	-0.0113402	NA
AGTRAP	-0.827268	0.0300279
AGXT	2.35192	0.00288022
AGXT2	-0.0101094	NA
AHCTF1	-0.550606	0.137609
AHCY	5.2484	1.75E-12
AHCYL1	0.609298	0.0708499
AHCYL2	3.03306	2.39E-06
AHCYP2	-0.25055	0.74019
AHCYP3	-0.0101094	NA
AHCYP4	-0.0101094	NA
AHCYP5	-0.0101094	NA
AHCYP7	0.128132	NA
AHCYP8	-0.0101094	NA
AHDC1	3.18537	4.38E-07
AHI1	2.52913	4.95E-09
AHNAK	1.11291	0.108082
AHNAK2	5.88371	1.53E-08
AHR	3.07763	1.53E-08
AHRR	1.45028	8.26E-05
AHSA1	1.6388	0.000231856
AHSA2	-0.916508	0.0190638
AHSG	0.345819	NA
AHSP	-1.41939	0.0762727
AICDA	1.49314	0.0240804
AIDA	1.91383	0.000338267
AIF1	-2.57981	6.41E-05
AIF1L	6.54516	1.23E-12
AIFM1	3.28541	8.10E-08
AIFM1P1	0.185542	NA
AIFM2	1.58652	0.00815747
AIFM3	1.27284	0.101968
AIG1	2.61505	1.24E-06
AIG1P1	-1.60663	0.0210176
AIM1	1.01613	0.00269253
AIM1L	2.2753	0.00168138
AIM2	2.29632	6.88E-06
AIMP1	2.94926	2.74E-07
AIMP1P1	-0.0101094	NA
AIMP1P2	-0.0124218	NA
AIMP2	3.40561	1.36E-06
AIP	0.903805	0.0606672
AIPL1	0.180281	NA
AIRE	-1.9502	0.00175045
AIRN	-1.08148	0.0790879
AJ003147.11	-1.38767	0.00713631
AJ003147.8	0.512168	NA
AJ003147.9	-0.0101094	NA
AJ006995.3	-0.0101094	NA
AJ006998.2	-0.0158043	NA
AJ009632.3	-0.0101094	NA
AJ011931.1	0.169774	0.848406
AJ011932.1	0.739672	0.413062
AJ239318.1	-0.0101094	NA
AJ239321.3	0.355683	NA
AJ239322.1	-0.0101094	NA
AJ239322.3	-0.0101094	NA
AJ271736.1	-0.0101094	NA
AJ271736.10	-0.703028	0.414911
AJAP1	-2.97611	6.74E-05
AJUBA	5.1979	5.46E-08
AK1	1.43891	0.0422534
AK2	2.70129	2.65E-08
AK2P2	0.349	NA
AK3	3.03332	2.15E-06
AK3P2	-0.242866	NA
AK3P3	-1.66557	0.00386612
AK3P4	0.183562	NA
AK3P5	-0.0713109	NA
AK4	6.74129	1.66E-29
AK4P1	0.117593	0.859905
AK4P2	-0.0101094	NA
AK4P3	0.182206	NA
AK4P4	-1.02379	0.222635
AK4P5	-0.0101094	NA
AK4P6	0.185542	NA
AK5	-4.59647	5.43E-11
AK6	3.26286	4.25E-11
AK6P1	-0.0101094	NA
AK6P2	-0.0113402	NA
AK7	1.69351	0.0195275
AK8	1.72829	0.0123431
AK9	-0.175115	0.709994
AKAP1	3.92408	2.28E-08
AKAP10	-0.443518	0.0922905
AKAP11	1.14194	0.0140855
AKAP12	-2.38972	4.84E-05
AKAP13	-0.436631	0.345825
AKAP14	-0.240937	NA
AKAP17A	-0.702001	0.124855
AKAP17BP	-0.0134	NA
AKAP2	1.98148	0.00619188
AKAP3	1.6315	0.0112544
AKAP4	0.183559	NA
AKAP5	-0.109958	0.877778
AKAP6	5.82291	1.39E-12
AKAP7	0.328414	0.530898
AKAP8	0.430986	0.273837
AKAP8L	-0.0427421	0.926562
AKAP8P1	-0.0101094	NA
AKAP9	0.881806	0.0391813
AKIP1	3.46669	5.35E-08
AKIRIN1	0.136829	0.662265
AKIRIN1P1	-0.0101094	NA
AKIRIN1P2	-0.0113402	NA
AKIRIN2	0.774248	0.152166
AKIRIN2P1	0.185542	NA
AKNA	-1.26084	0.0284948
AKNAD1	1.04687	0.172444
AKR1A1	3.1542	3.87E-08
AKR1B1	2.96595	8.08E-06
AKR1B10	4.40714	1.40E-07
AKR1B10P1	-0.0101094	NA
AKR1B10P2	-0.0101094	NA
AKR1B15	3.34704	4.14E-05
AKR1B1P1	-0.0486912	NA
AKR1B1P2	-0.0101094	NA
AKR1B1P4	-0.0101094	NA
AKR1B1P6	-0.0101094	NA
AKR1B1P7	0.182206	NA
AKR1B1P8	-0.0101094	NA
AKR1C1	3.85617	2.58E-06
AKR1C2	3.64316	8.67E-05
AKR1C3	3.49158	2.78E-09
AKR1C4	0.294578	0.734986
AKR1C5P	-0.0975848	0.920642
AKR1C6P	-0.43863	NA
AKR1C7P	1.05083	0.119869
AKR1C8P	-0.249695	0.778416
AKR1D1	3.46887	3.22E-05
AKR1D1P1	-1.23432	0.0733631
AKR1E2	-1.14616	0.139156
AKR7A2	3.1128	4.16E-06
AKR7A2P1	-0.959993	0.233896
AKR7A3	1.80278	0.00710303
AKR7L	1.54906	0.0290952
AKT1	-1.53591	6.44E-07
AKT1S1	1.52133	0.00621461
AKT2	-0.229946	0.584745
AKT3	1.73918	0.000942625
AKT3-IT1	-0.0101094	NA
AKTIP	0.522603	0.152922
AL008707.1	-0.0101094	NA
AL008708.1	-0.0101094	NA
AL008721.1	-0.0101094	NA
AL008723.1	-0.0101094	NA
AL009031.1	-0.0101094	NA
AL009050.1	-0.0101094	NA
AL009174.1	-0.0101094	NA
AL009179.1	-0.0101094	NA
AL020993.1	-0.0101094	NA
AL020997.1	-0.240307	NA
AL021326.1	-0.0101094	NA
AL021394.1	-0.0101094	NA
AL021395.1	-0.0101094	NA
AL021398.1	-0.0101094	NA
AL021398.2	-0.0101094	NA
AL021546.6	-0.0101094	NA
AL021807.1	-0.0101094	NA
AL021917.1	-0.0101094	NA
AL021918.1	-0.0122024	NA
AL021918.2	0.180308	NA
AL021920.1	-0.0101094	NA
AL022237.3	-0.0101094	NA
AL022314.1	-0.614071	NA
AL022326.1	0.183562	NA
AL022336.1	-0.0101094	NA
AL022341.3	1.9085	0.00455233
AL022344.2	-0.0101094	NA
AL022344.5	-0.0101094	NA
AL022344.7	-0.0101094	NA
AL022345.10	0.047881	0.961064
AL022345.7	-0.403052	NA
AL022345.8	-0.0439394	NA
AL022345.9	-0.0101094	NA
AL022393.7	-0.416182	NA
AL022393.9	-0.773672	0.349727
AL022400.1	-0.0101094	NA
AL022476.2	-0.133227	0.882059
AL022574.1	-0.0101094	NA
AL022578.1	0.185542	NA
AL023284.1	-0.0101094	NA
AL023806.1	0.498546	0.367382
AL023876.1	-0.0101094	NA
AL024509.1	-0.239742	NA
AL031176.1	-0.0101094	NA
AL031229.1	-0.0101094	NA
AL031320.1	-0.0101094	NA
AL031587.1	1.58272	0.0516981
AL031594.1	0.185542	NA
AL031601.4	0.186235	NA
AL031601.5	-0.0101094	NA
AL031653.1	-0.0101094	NA
AL031655.1	-0.0101094	NA
AL031681.1	-0.0101094	NA
AL031721.1	-0.542083	0.527909
AL031768.1	0.0148774	0.986598
AL031777.1	-0.0101094	NA
AL031777.2	-0.0101094	NA
AL031905.1	-0.0101094	NA
AL033378.1	-0.0101094	NA
AL033403.1	-0.0101094	NA
AL033522.1	-0.0101094	NA
AL033528.1	-0.0101094	NA
AL034375.1	-0.0101094	NA
AL034395.1	-0.0101094	NA
AL034418.1	-0.0101094	NA
AL034449.1	-0.0101094	NA
AL034553.1	-0.770495	NA
AL035045.1	-0.0101094	NA
AL035088.1	-0.0101094	NA
AL035106.1	-0.203912	0.824164
AL035250.1	-0.0101094	NA
AL035419.1	-0.0101094	NA
AL035422.1	-0.0133846	NA
AL035457.1	-0.0101094	NA
AL035461.1	-0.0101094	NA
AL035467.1	-0.0101094	NA
AL035610.1	0.358263	NA
AL035610.2	-0.0101094	NA
AL035610.3	-0.0101094	NA
AL035697.1	-0.0101094	NA
AL049539.1	-0.241207	NA
AL049564.1	-0.0101094	NA
AL049691.1	-0.0101094	NA
AL049758.2	-0.452061	0.585597
AL049791.1	-0.0101094	NA
AL049794.1	-0.0101094	NA
AL049798.1	-0.0101094	NA
AL049822.1	-0.0101094	NA
AL049831.1	-0.0101094	NA
AL049868.1	-0.0101094	NA
AL049871.1	-0.0101094	NA
AL049872.1	-0.252722	0.766828
AL050303.10	0.358263	NA
AL050303.11	-0.0101094	NA
AL050303.12	-0.0101094	NA
AL050303.7	-0.0101094	NA
AL050310.1	0.353967	NA
AL050316.1	-0.0101094	NA
AL050321.1	-0.0101094	NA
AL050327.1	-0.0101094	NA
AL050335.1	-0.0101094	NA
AL078471.5	-0.0101094	NA
AL078621.1	-0.0101094	NA
AL079306.1	-0.0101094	NA
AL079334.1	-0.0441742	NA
AL079339.1	-0.43805	NA
AL080243.1	-0.0101094	NA
AL080272.1	-0.0101094	NA
AL080276.1	0.512759	NA
AL080285.1	-0.0101094	NA
AL080286.1	-0.0101094	NA
AL096700.1	-0.0101094	NA
AL096803.1	-0.0101094	NA
AL096855.1	-0.0101094	NA
AL096864.1	-0.0101094	NA
AL096869.1	-0.0101094	NA
AL109612.1	-0.0101094	NA
AL109615.1	2.35047	0.00257683
AL109618.1	-0.0101094	NA
AL109620.1	-0.0101094	NA
AL109653.1	-0.0101094	NA
AL109658.1	-1.97002	0.000806039
AL109750.1	-0.0101094	NA
AL109761.5	-0.467851	0.58311
AL109763.1	-0.0101094	NA
AL109763.2	-0.0101094	NA
AL109767.1	-0.834048	0.292296
AL109800.1	-0.0101094	NA
AL109805.1	-0.0101094	NA
AL109843.1	-0.0101094	NA
AL109922.1	-0.0101094	NA
AL109927.1	-0.0101094	NA
AL109947.1	-0.0101094	NA
AL109947.2	-0.604177	0.520574
AL110292.1	-0.0101094	NA
AL117187.1	-0.0101094	NA
AL117190.1	-0.0101094	NA
AL117209.1	0.413707	0.655102
AL117333.1	-0.0101094	NA
AL117334.1	-0.0101094	NA
AL117341.1	-0.0101094	NA
AL117374.1	-0.0101094	NA
AL117380.1	-0.0101094	NA
AL117380.2	-0.0101094	NA
AL118496.1	-0.0101094	NA
AL118506.1	-0.0153917	NA
AL118506.2	0.775796	0.280604
AL118509.1	-0.0101094	NA
AL118520.1	-0.0101094	NA
AL118525.1	-0.0101094	NA
AL121578.2	-0.0101094	NA
AL121578.5	-0.0101094	NA
AL121578.7	-0.248111	0.78545
AL121584.1	-0.0101094	NA
AL121588.1	-0.0101094	NA
AL121594.1	0.182206	NA
AL121652.1	-0.440308	NA
AL121652.2	-0.0101094	NA
AL121652.3	-0.0101094	NA
AL121655.1	-0.0101094	NA
AL121656.5	-0.0122024	NA
AL121657.4	-0.0101094	NA
AL121748.1	-0.0101094	NA
AL121753.1	-0.43757	NA
AL121756.1	-0.0101094	NA
AL121760.1	-1.5965	0.00881103
AL121761.1	-0.0101094	NA
AL121819.1	-0.0101094	NA
AL121865.1	-0.0101094	NA
AL121869.1	-0.0101094	NA
AL121875.1	-0.0101094	NA
AL121893.1	0.174379	NA
AL121893.2	0.664243	0.398973
AL121895.1	-0.0101094	NA
AL121897.1	-0.0101094	NA
AL121899.1	-0.0101094	NA
AL121914.1	-0.0101094	NA
AL121923.1	-0.0101094	NA
AL121928.1	-0.0101094	NA
AL121931.1	-0.0101094	NA
AL121932.1	-0.0101094	NA
AL121933.1	-0.0101094	NA
AL121952.1	-0.0142595	NA
AL121967.1	-0.0101094	NA
AL121970.1	-0.0101094	NA
AL121987.1	-0.0101094	NA
AL121988.1	-0.0101094	NA
AL121989.1	-0.239742	NA
AL121992.1	-0.0101094	NA
AL122003.1	-0.0101094	NA
AL122015.1	-0.0101094	NA
AL122019.1	-0.0101094	NA
AL122127.2	-0.241964	0.814455
AL122127.25	-1.98832	0.00610864
AL122127.3	-0.0101094	NA
AL132640.1	-0.0101094	NA
AL132671.1	-0.0101094	NA
AL132709.1	-0.0138994	NA
AL132709.2	-0.0101094	NA
AL132709.3	-0.0101094	NA
AL132709.4	-0.0101094	NA
AL132709.5	-0.0101094	NA
AL132709.6	-0.0101094	NA
AL132709.8	-0.0101094	NA
AL132768.1	-0.0101094	NA
AL132772.1	0.185542	NA
AL132780.1	-0.0101094	NA
AL132796.1	-0.0113402	NA
AL132875.1	-0.0101094	NA
AL132988.1	0.509532	NA
AL133153.1	-0.43863	NA
AL133167.1	-0.0101094	NA
AL133167.2	-0.0101094	NA
AL133168.3	-0.240304	NA
AL133228.1	-0.0122024	NA
AL133230.1	-0.240568	NA
AL133232.1	-0.0101094	NA
AL133243.1	1.35738	0.0129362
AL133243.2	-0.741139	0.0746672
AL133243.3	-0.0447823	NA
AL133243.4	-0.61577	0.409588
AL133244.1	-0.0101094	NA
AL133244.2	-0.0101094	NA
AL133245.2	-1.96277	0.00344978
AL133247.2	-0.0101094	NA
AL133247.3	-0.0101094	NA
AL133249.1	-0.0708117	NA
AL133260.1	-0.0101094	NA
AL133269.1	-0.0101094	NA
AL133335.1	-0.0101094	NA
AL133391.1	-0.0101094	NA
AL133405.1	-0.0101094	NA
AL133410.1	-0.0101094	NA
AL133475.1	-0.0101094	NA
AL133493.2	3.85443	1.11E-07
AL135745.1	-0.0101094	NA
AL135784.1	-0.0101094	NA
AL135791.1	-0.0101094	NA
AL135842.1	-0.0101094	NA
AL135878.1	-0.0101094	NA
AL136001.1	-0.0101094	NA
AL136040.1	-0.0101094	NA
AL136090.1	-0.0101094	NA
AL136115.1	0.275627	NA
AL136123.1	-0.0101094	NA
AL136137.1	-0.0101094	NA
AL136160.1	-0.0101094	NA
AL136221.1	-0.0522746	0.961109
AL136221.2	-0.0101094	NA
AL136221.3	0.283609	NA
AL136231.1	-0.0101094	NA
AL136234.1	-0.0101094	NA
AL136303.1	-0.990375	0.197674
AL136303.2	-0.0101094	NA
AL136380.1	-0.0101094	NA
AL136419.6	-0.502474	0.371348
AL136446.1	-0.0101094	NA
AL136456.1	-0.0101094	NA
AL136529.1	-0.0101094	NA
AL136985.1	1.80015	0.0277326
AL136992.1	-0.0133919	NA
AL137006.1	-0.0101094	NA
AL137008.1	-0.0101094	NA
AL137019.1	-0.0101094	NA
AL137024.1	-0.239742	NA
AL137118.1	-0.0101094	NA
AL137164.1	-0.0101094	NA
AL137190.1	-0.0101094	NA
AL137224.1	-0.0101094	NA
AL137229.1	-0.243039	NA
AL137251.1	-0.0101094	NA
AL137792.1	-0.994635	0.194247
AL137795.1	-0.0101094	NA
AL137797.1	-0.0113402	NA
AL137800.1	-0.0122024	NA
AL137852.1	-0.610474	NA
AL137855.1	0.358125	NA
AL138479.3	-0.0101094	NA
AL138498.1	-0.0101094	NA
AL138696.1	-0.0101094	NA
AL138706.1	-0.359899	0.667415
AL138706.2	-2.03828	0.000715942
AL138710.1	-0.0101094	NA
AL138714.1	-0.0101094	NA
AL138721.1	-0.43882	NA
AL138721.2	-0.0101094	NA
AL138726.1	-0.0101094	NA
AL138744.1	-0.0101094	NA
AL138751.1	-0.239742	NA
AL138807.1	-0.0101094	NA
AL138810.1	-0.0101094	NA
AL138815.1	-0.0101094	NA
AL138837.1	-0.0101094	NA
AL138885.1	-0.0101094	NA
AL138898.1	0.129896	0.886953
AL138919.1	-0.0101094	NA
AL138925.1	-0.0101094	NA
AL138935.1	-0.0101094	NA
AL138963.1	-0.0101094	NA
AL138994.1	-0.0101094	NA
AL138999.1	-0.0101094	NA
AL139021.1	0.277209	NA
AL139022.1	0.648236	0.454211
AL139042.1	-0.0101094	NA
AL139099.1	-0.0101094	NA
AL139099.2	-0.0101094	NA
AL139099.3	-0.0101094	NA
AL139139.1	-0.0101094	NA
AL139147.1	-0.0101094	NA
AL139151.1	-0.0101094	NA
AL139156.1	-0.0101094	NA
AL139184.1	0.185542	NA
AL139187.1	-0.0101094	NA
AL139188.1	-0.0101094	NA
AL139220.1	-0.0101094	NA
AL139239.1	-0.0101094	NA
AL139288.1	-0.0101094	NA
AL139295.1	-0.0101094	NA
AL139296.1	-0.0101094	NA
AL139318.1	-0.0101094	NA
AL139319.1	-0.0101094	NA
AL139320.1	-0.0101094	NA
AL139328.1	-0.0101094	NA
AL139333.1	-0.0101094	NA
AL139340.1	-0.0101094	NA
AL139351.1	-0.0101094	NA
AL139377.1	-0.012425	NA
AL139383.1	-0.0101094	NA
AL139396.1	-0.0101094	NA
AL139398.1	-0.0101094	NA
AL139429.1	-0.0101094	NA
AL139815.1	-0.0101094	NA
AL139821.1	-0.0101094	NA
AL157359.3	-0.0101094	NA
AL157359.4	-0.0101094	NA
AL157372.1	-0.0101094	NA
AL157392.1	-0.0101094	NA
AL157399.1	-0.0101094	NA
AL157407.1	-0.0101094	NA
AL157702.1	-0.0101094	NA
AL157773.1	-0.0101094	NA
AL157788.1	-0.0101094	NA
AL157823.1	-0.0101094	NA
AL157830.1	-0.0101094	NA
AL157871.1	-0.0101094	NA
AL157871.2	-0.0101094	NA
AL157882.1	-0.983686	0.204611
AL157883.1	-0.0101094	NA
AL157884.1	-0.0101094	NA
AL157902.3	0.185542	NA
AL157904.1	-0.0101094	NA
AL157931.1	-0.0101094	NA
AL158035.1	-0.0101094	NA
AL158040.1	-0.239742	NA
AL158048.1	-0.0101094	NA
AL158051.1	-0.0101094	NA
AL158069.1	1.07914	0.203242
AL158077.1	-0.0122181	NA
AL158086.1	-0.0101094	NA
AL158089.1	-0.0101094	NA
AL158111.1	-0.0101094	NA
AL158141.1	-0.0101094	NA
AL158147.1	-0.0101094	NA
AL158151.1	-0.0101094	NA
AL158151.2	0.512562	NA
AL158154.1	-0.0101094	NA
AL158154.2	-0.0101094	NA
AL158155.1	-0.239936	NA
AL158175.1	-0.0101094	NA
AL158210.1	-0.0124222	NA
AL158801.1	0.74149	0.310358
AL158839.1	0.079278	0.937284
AL159140.1	-0.0101094	NA
AL159977.1	-0.0101094	NA
AL159997.1	-0.0122024	NA
AL160010.1	-0.0101094	NA
AL160011.1	-0.239742	NA
AL160037.1	-0.0101094	NA
AL160056.1	-0.0101094	NA
AL160165.1	1.08461	0.151942
AL160231.1	-0.0177034	NA
AL160269.1	-0.0101094	NA
AL160279.1	-0.0101094	NA
AL160291.1	-0.0113402	NA
AL160471.6	0.27634	0.77917
AL161422.1	-0.0101094	NA
AL161448.1	-0.0101094	NA
AL161452.1	0.185542	NA
AL161626.1	-0.0101094	NA
AL161643.1	-0.0101094	NA
AL161645.1	-0.0101094	NA
AL161651.1	-0.0101094	NA
AL161652.1	-0.0124222	NA
[truncated: 53,063 more rows]

## Sheet: Fig. 1F
	Blood	1hr	2hr	4hr
Healthy 1	1	2.92593	2.76955	2.91358
Healthy 2	1	3.54128	3.56881	3.1422
Healthy 3	1	2.7075	2.78203	2.90301

## Sheet: Fig. 1G
Blood	CFASN TM
0.118031	0.287778
0.136971	0.308971
0.075516	0.1508

## Sheet: Fig. 1H
	Blood	1hr	2hr	4hr
Healthy 1	0	0.248037	4.80554	5.17014
Healthy 2	1.93431	0.977237	3.02811	4.30421
Healthy 3	0.293612	0.111312	5.85376	6.17279

## Sheet: Fig. 1I
	EGF 0.250ng/mL	EGF 0.500ng/mL	EGF BAPTA AM 50µM
CF Donor 1	64958	263404	5448
CF Donor 2	230638	461357	3850
CF Donor 3	76688	118300	301

## Sheet: Fig. 1J
	Vehicle	EGF	EGF + Gefitinib	Gefitinib
Healthy 1	26.3889	15	24.2857	-52.8302
Healthy 2	11.1111	35	2.85714	-20.7547
Healthy 3	25	22	8.57143	-35.8491
Healthy 4	10	71.2903	5.76923	15
Healthy 5	13.6364	74.5161	3.84615	17
Healthy 6	11.3636	65.4839	40.3846	13

## Sheet: Fig. 1K
Vehicle	EGF	EGF + Gefitinib
21.0526	68.421	11.0526
18.9474	84.2105	11.579
29.4737	70.5263	8.15789

## Sheet: Fig. 1L
Sample	Vehicle	EGF
Healthy control	5.17602	7.63649
CF1	9.88931	14.1348
CF2	5.22341	6.62949

## Sheet: Fig. S1D
Blood	Airway
1854	46431
1375	62607
1922	170808
2515	29412
1314	42569
2704	95467
1145	16368
2051	21769
352	34168
860	27184
	67758
	7890
	32980
	117734
	154157

[truncated: 8 more sheets: Fig. S1E, Fig. S2, Fig. S3A, Fig. S3B, Fig. S3C, Fig. S3D, Fig. S3E, Fig. S3F]
